# Supplementary material for: Analysis of OTX2, PAX6, and SOX2 Gene and Protein Expression Patterns in Ocular Development of Human and Rat Embryos
Source: Int J Mol Sci. 2025 Nov 8;26(22):10845. doi: 10.3390/ijms262210845 (PMC12652490; doi:10.3390/ijms262210845)
Supplement: Supplementary file 1 [file ijms-26-10845-s001.zip]

Archive with 1 entries (1 files):
- ijms-3946087-supplementary.pdf
